# Supplementary material for: Modeling Cardiotoxicity in Pediatric Oncology Patients Using Patient-Specific iPSC-Derived Cardiomyocytes Reveals Downregulation of Cardioprotective microRNAs
Source: Antioxidants (Basel). 2023 Jul 3;12(7):1378. doi: 10.3390/antiox12071378 (PMC10376252; doi:10.3390/antiox12071378)
Supplement: Supplementary file 1 [file antioxidants-12-01378-s001.zip]

Archive with 1 entries (1 files):
- antioxidants-2460849-supplementary.xlsx
