# Supplementary material for: Modeling Cardiotoxicity in Pediatric Oncology Patients Using Patient-Specific iPSC-Derived Cardiomyocytes Reveals Downregulation of Cardioprotective microRNAs
Source: Antioxidants (Basel). 2023 Jul 3;12(7):1378. doi: 10.3390/antiox12071378 (PMC10376252; doi:10.3390/antiox12071378)
Supplement: Supplementary file 1 [file antioxidants-12-01378-s001.zip › antioxidants-2460849-supplementary.xlsx]

## Sheet: Genes and associated variants
	Patient	Sample	Gene (priority)	Protein consecuence	Genomic	CDNA	Variant type	Carriers status	Frec.GnomAD	Frec.HiC	ACMG Patog.
	CTRL1 (FiPS CTRL1 P42)	22R04463	DES (prioritary)	p.Asp312Ala	2.11:g.220285587A>C	c.935A>C	Missense	Het.	0.00041	0.00064	LB
			DSP (prioritary)	p.Leu1764Pro	6.11:g.7581714T>C	c.5291T>C	Missense	Het.	<0,001%	-	VUS
			EYA4 (secondary)	p.Met329Ile	6.11:g.133802617G>T	c.987G>T	Missense	Het.	0.00027	0.00275	B
			NRAP (candidate)	p.Glu1393Lys	10.10:g.115364418C>T	c.4177G>A	Missense	Het.	3e-05	0.00014	VUS
	CTRL2 (FiPS CTRL2 P40)	22T04462	DMD (prioritary)	p.Lys770Arg	23.10:g.32519943T>C	c.2309A>G	Missense	Hem.	-	-	VUS
			LAMA4 (candidate)	p.His464Asp	6.11:g.112493974G>C	c.1390C>G	Missense	Het.	7e-05	0.0004	LB
			SGCA (candidate)	p.Asp266Asn	17.10:g.48247552G>A	c.796G>A	Missense	Het.	<0,001%	7e-05	VUS
	CTX1 (CTPBiPS1 P25)	22P04464	GATA6 (candidate)	p.Pro555Ala	18.9:g.19780661C>G	c.1663C>G	Missense	Het.	0.00024	0.00501	LB
			ILK (candidate)	p.Arg211Cys	11.9:g.6630542C>T	c.631C>T	Missense	Het.	0.00095	0.00488	LB
			NRAP (candidate)		10.10:g.115405701C>A	c.994-1G>T	Splicing	Het.	0.00034	0.00143	LB
			TTN (prioritary)	p.Tyr22321Cys	2.11:g.179412772T>C	c.66386A>G	Missense	Het.	5e-05	0.00092	LB
	CTX2 (CTPBiPS2 P13)	22Y04465	CASZ1 (candidate)	p.Glu1699_Asp1702del	1.10:g.10699188_10699199delGTCGTCCTCGTC	c.5097_5108delGGACGACGACGA	Inframe deletion	Het.	0.00184	0.00647	B
	Table S1: List of genes and their associated variants.
	Patient: The name of the iPSC cell line and the cellular passage is indicated.
	Gene (priority): This column list the names of the genes marked as "prioritaty" or as "candidate" or secondary.
	Protein Consequence: This column lists the specific aminoacid change caused by the genetic variant. The format is "p.[aminoacid position][aminoacid change]".
	Genomic: This column describes the genomic locatio of the variant. The format uses is "[chromosome].[position]".
	cDNA: This column provides the nucleotide change in the cDNA sequence associated with the variant.

## Sheet: Gene candidates 
Gene	Gene Nomenclature	Gene Priority in Panel
ACTC1	Actin, alpha cardiac muscle 1	Prioritary
BAG3	BAG family molecular chaperone regulator 3	Prioritary
CACNA1C	Voltage-dependent L-type calcium channel subunit alpha-1C	Prioritary
CALM1	Calmodulin	Prioritary
CALM2	Calmodulin	Prioritary
CALM3	Calmodulin	Prioritary
CASQ2	Calsequestrin-2	Prioritary
DES	Desmin	Prioritary
DMD	Dystrophin	Prioritary
DSC2	Desmocollin 2	Prioritary
DSG2	Desmoglein 2	Prioritary
DSP	Desmoplakin	Prioritary
EMD	Emerin	Prioritary
FHL1	Four and a half LIM domains protein 1	Prioritary
FHOD3	FH1/FH2 domain-containing protein 3	Prioritary
FLNC	Filamin-C	Prioritary
GLA	Alpha galactosidase A	Prioritary
JUP	Junction plakoglobin	Prioritary
KCNE1	Potassium voltage-gated channel subfamily E member 1	Prioritary
KCNE2	Potassium voltage-gated channel subfamily E member 2	Prioritary
KCNH2	Potassium voltage-gated channel subfamily H member 2	Prioritary
KCNJ2	Inward rectifier potassium channel 2	Prioritary
KCNQ1	Potassium voltage-gated channel subfamily KQT member 1	Prioritary
LAMP2	Lysosome-associated membrane glycoprotein 2	Prioritary
LMNA	Prelamin-A/C	Prioritary
MYBPC3	Myosin-binding protein C, cardiac-type	Prioritary
MYH7	Myosin-7	Prioritary
MYL2	Myosin regulatory light chain 2, ventricular/cardiac muscle isoform	Prioritary
MYL3	Myosin light chain 3	Prioritary
NKX2-5	Homeobox protein Nkx-2.5	Prioritary
PKP2	Plakophilin 2	Prioritary
PLN	Cardiac phospholamban	Prioritary
PRKAG2	5'-AMP-activated protein kinase subunit gamma-2	Prioritary
PTPN11	Tyrosine-protein phosphatase non-receptor type 11	Prioritary
RBM20	RNA-binding motif protein 20	Prioritary
RYR2	Ryanodine receptor 2	Prioritary
SCN5A	Sodium channel protein type 5 subunit alpha	Prioritary
TNNC1	Troponin C, slow skeletal and cardiac muscles	Prioritary
TNNI3	Troponin I, cardiac muscle	Prioritary
TNNT2	Troponin T, cardiac muscle	Prioritary
TPM1	Tropomyosin alpha-1 chain	Prioritary
TRIM63	E3 ubiquitin-protein ligase TRIM63	Prioritary
TTN	Titin	Prioritary
TTR	Transthyretin	Prioritary
AARS2	Alanine-tRNA ligase, mitochondrial	Secondary
ACAD9	Acyl-CoA dehydrogenase family member 9, mitochondrial	Secondary
ACADVL	Very long-chain specific acyl-CoA dehydrogenase, mitochondrial	Secondary
ACTA1	Actin, alfa 1, skeletal muscle	Secondary
ACTN2	Alpha-actinin-2	Secondary
AGK	Acylglycerol kinase, mitochondrial	Secondary
AGL	Glycogen debranching enzyme	Secondary
AGPAT2	1-acyl-sn-glycerol-3-phosphate acyltransferase beta	Secondary
AKAP9	A-kinase anchor protein 9	Secondary
ALMS1	Alstrom syndrome protein 1	Secondary
ALPK3	alpha-protein kinase 3	Secondary
ANK2	Ankyrin 2	Secondary
ANO5	Anoctamin-5	Secondary
ATPAF2	ATP synthase mitochondrial F1 complex assembly factor 2	Secondary
CACNA1D	Voltage-dependent L-type calcium channel subunit alpha-1D	Secondary
CACNA2D1	Voltage-dependent calcium channel subunit alpha-2/delta-1	Secondary
CACNB2	Voltage-dependent L-type calcium channel subunit beta-2	Secondary
CAV3	Caveolin 3	Secondary
COA5	cytochrome c oxidase assembly factor 5	Secondary
COA6	cytochrome c oxidase assembly factor 6 homolog	Secondary
COQ2	4-hydroxybenzoate polyprenyltransferase, mitochondrial	Secondary
COX15	Cytochrome c oxidase assembly protein COX15 homolog	Secondary
COX6B1	Cytochrome c oxidase subunit 6B1	Secondary
CRYAB	Alpha-crystallin B chain	Secondary
CSRP3	Cysteine and glycine-rich protein 3	Secondary
CTNNA3	catenin alpha-3	Secondary
DLD	Dihydrolipoyl dehydrogenase, mitochondrial	Secondary
DNAJC19	Mitochondrial import inner membrane translocase subunit TIM14	Secondary
DOLK	Dolichol kinase	Secondary
DTNA	Dystrobrevin alpha	Secondary
EYA4	Eyes absent homolog 4	Secondary
FAH	Fumarylacetoacetase	Secondary
FHL2	Four and a half LIM domains 2 (FHL-2)	Secondary
FKRP	Fukutin-related protein	Secondary
FKTN	Fukutin	Secondary
FOXRED1	FAD-dependent oxidoreductase domain-containing protein 1	Secondary
GAA	Lysosomal alpha-glucosidase	Secondary
GATA4	Transcription factor GATA-4	Secondary
GATA5	Transcription factor GATA-5	Secondary
GATA6	Transcription factor GATA-6	Secondary
GFM1	Elongation factor G, mitochondrial	Secondary
GJA5	Gap junction alpha-5 protein	Secondary
GLB1	Beta-galactosidase	Secondary
GNB2	guanine nucleotide-binding protein G(I)/G(S)/G(T) subunit beta-2	Secondary
GNPTAB	N-acetylglucosamine-1-phosphotransferase subunits alpha/beta	Secondary
GUSB	Beta-glucuronidase	Secondary
GYG1	glycogenin-1	Secondary
HCN4	Potassium/sodium hyperpolarization-activated cyclic nucleotide-gated channel 4	Secondary
HFE	Hereditary hemochromatosis protein	Secondary
HRAS	GTPase HRas	Secondary
IRX3	iroquois-class homeodomain protein IRX-3	Secondary
JPH2	Junctophilin 2	Secondary
KCND3	Potassium voltage-gated channel subfamily D member 3	Secondary
KCNE3	Potassium voltage-gated channel subfamily E member 3	Secondary
KCNE5	Potassium voltage-gated channel subfamily E member 1-like protein	Secondary
KCNJ5	G protein-activated inward rectifier potassium channel 4	Secondary
KCNJ8	ATP-sensitive inward rectifier potassium channel 8	Secondary
KLHL24	kelch-like protein 24	Secondary
KRAS	GTPase KRas	Secondary
LAMA2	Laminin subunit alpha-2	Secondary
LDLR	Low density lipoprotein receptor	Secondary
LIAS	Lipoyl synthase, mitochondrial	Secondary
LZTR1	Leucine-zipper-like transcriptional regulator 1	Secondary
MAP2K1	Dual specificity mitogen-activated protein kinase kinase 1	Secondary
MAP2K2	Dual specificity mitogen-activated protein kinase kinase 2	Secondary
MLYCD	Malonyl-CoA decarboxylase, mitochondrial	Secondary
MRPL3	39S ribosomal protein L3, mitochondrial	Secondary
MRPL44	39S ribosomal protein L44, mitochondrial	Secondary
MRPS22	28S ribosomal protein S22, mitochondrial	Secondary
MTO1	Protein MTO1 homolog, mitochondrial	Secondary
MYBPHL	myosin-binding protein H-like	Secondary
MYOT	Myotilin	Secondary
MYOZ2	Myozenin-2	Secondary
MYPN	Myopalladin	Secondary
NF1	Neurofibromin	Secondary
NRAS	GTPase NRas	Secondary
PMM2	Phosphomannomutase 2	Secondary
PPA2	Inorganic pyrophosphatase 2, mitochondrial	Secondary
PPCS	phosphopantothenate--cysteine ligase	Secondary
PRDM16	PR domain zinc finger protein 16	Secondary
QRSL1	Glutamyl-tRNA(Gln) amidotransferase subunit A, mitochondrial	Secondary
RAF1	RAF proto-oncogene serine/threonine-protein kinase	Secondary
RIT1	GTP-binding protein Rit1	Secondary
SCN1B	Sodium channel subunit beta-1	Secondary
SCN2B	Sodium channel subunit beta-2	Secondary
SCO2	Protein SCO2 homolog, mitochondrial	Secondary
SDHA	Succinate dehydrogenase [ubiquinone] flavoprotein subunit, mitochondrial	Secondary
SGCD	Delta-sarcoglycan	Secondary
SGCG	Gamma-sarcoglycan	Secondary
SHOC2	Leucine-rich repeat protein SHOC-2	Secondary
SLC22A5	Solute carrier family 22 member 5	Secondary
SLC25A3	phosphate carrier protein, mitochondrial	Secondary
SNTA1	Alpha-1-syntrophin	Secondary
SOS1	Son of sevenless homolog 1	Secondary
SPEG	Striated muscle preferentially expressed protein kinase	Secondary
SURF1	Surfeit locus protein 1	Secondary
TAZ	Tafazzin	Secondary
TBX20	T-box transcription factor TBX20	Secondary
TBX5	T-box transcription factor TBX5	Secondary
TCAP	Telethonin	Secondary
TECRL	trans-2,3-enoyl-CoA reductase-like	Secondary
TMEM43	Transmembrane protein 43	Secondary
TMEM70	Transmembrane protein 70, mitochondrial	Secondary
TNNI3K	Serine/threonine-protein kinase TNNI3K	Secondary
TRDN	Triadin	Secondary
TRPM4	Transient receptor potential cation channel subfamily M member 4	Secondary
ZBTB17	zinc finger and BTB domain-containing protein 17	Secondary
A2ML1	alpha-2-macroglobulin-like protein 1	Candidate
ABCC9	ATP-binding cassette, sub-family C (CFTR/MRP), member 9	Candidate
AKT1	RAC-alpha serine/threonine-protein kinase	Candidate
ANK3	Ankyrin-3	Candidate
ANKRD1	Ankyrin repeat domain-containing protein 1	Candidate
ATP5F1E	ATP synthase subunit epsilon, mitochondrial	Candidate
BRAF	Serine/threonine-protein kinase B-raf	Candidate
BSCL2	Seipin	Candidate
C10orf71	Cardiac enriched FHL2-interacting protein	Candidate
CALR	calreticulin	Candidate
CALR3	Calreticulin 3	Candidate
CASZ1	zinc finger protein castor homolog 1	Candidate
CAVIN1	Polymerase I and transcript release factor	Candidate
CAVIN4	Caveolae-associated protein 4	Candidate
CBL	E3 ubiquitin-protein ligase CBL	Candidate
CDH2	cadherin-2	Candidate
CHRM2	muscarinic acetylcholine receptor M2	Candidate
COL7A1	collagen alpha-1(VII) chain	Candidate
CTNNA1	Catenin alpha-1	Candidate
CTNNB1	catenin beta-1	Candidate
DNM1L	Dynamin-1-like protein	Candidate
ELAC2	Zinc phosphodiesterase ELAC protein 2	Candidate
FBXO32	F-box only protein 32	Candidate
FGF12	Fibroblast growth factor 12	Candidate
FXN	Frataxin, mitochondrial	Candidate
GATAD1	GATA zinc finger domain-containing protein 1	Candidate
GJA1	Gap junction alpha-1 protein	Candidate
GPD1L	Glycerol-3-phospate dehydrogenase 1-like protein	Candidate
GREM2	Gremlin-2	Candidate
GSK3B	glycogen synthase kinase-3 beta	Candidate
IDH2	isocitrate dehydrogenase [NADP], mitochondrial	Candidate
ILK	Integrin-linked protein kinase	Candidate
ISM2	Isthmin-2	Candidate
JARID2	Jumonji (Jmj) A/T-rich interaction domain 2	Candidate
KAT6B	Histone acetyltransferase KAT6B	Candidate
KCNA5	Potassium voltage-gated channel subfamily A member 5	Candidate
KCND2	Potassium voltage-gated channel subfamily D member 2	Candidate
KCNK17	Potassium channel subfamily K member 17	Candidate
KLF10	Krüppel-like factor 10	Candidate
LAMA4	Laminin subunit alpha-4	Candidate
LDB3	LIM domain-binding protein 3	Candidate
LMOD2	Leiomodin-2	Candidate
MAP3K8	Mitogen-activated protein kinase kinase kinase 8	Candidate
MEF2C	Myocyte-specific enhancer factor 2C	Candidate
MIB1	E3 ubiquitin-protein ligase MIB1	Candidate
MYH6	Myosin-6	Candidate
MYLK2	Myosin light chain kinase 2, skeletal/cardiac muscle	Candidate
MYOM1	Myomesin-1	Candidate
NEBL	Nebulette	Candidate
NEXN	Nexilin	Candidate
NKX2-6	Homeobox protein Nkx-2.6	Candidate
NNT	NAD(P) transhydrogenase, mitochondrial	Candidate
NONO	Non-POU domain-containing octamer-binding protein	Candidate
NOS1AP	Carboxyl-terminal PDZ ligand of neuronal nitric oxide synthase protein	Candidate
NOTCH1	Neurogenic locus notch homolog protein 1	Candidate
NPPA	Atrial natriuretic factor	Candidate
NRAP	Nebulin-related anchoring protein	Candidate
OBSCN	Obscurin	Candidate
OPA3	optic atrophy 3 protein	Candidate
PDHA1	Pyruvate dehydrogenase E1 component subunit alpha, somatic form, mitochondrial	Candidate
PDLIM3	PDZ and LIM domain protein 3	Candidate
PERP	p53 apoptosis effector related to PMP-22	Candidate
PHKA1	Phosphorylase b kinase regulatory subunit alpha, skeletal muscle isoform	Candidate
PITX2	Pituitary homeobox 2	Candidate
PKD2	Polycystin-2	Candidate
PKP4	Plakophilin 4	Candidate
PPP1CB	serine/threonine-protein phosphatase PP1-beta catalytic subunit	Candidate
PPP1R13L	relA-associated inhibitor	Candidate
PSEN1	Presenilin-1	Candidate
PSEN2	Presenilin-2	Candidate
RANGRF	Ran guanine nucleotide release factor	Candidate
RASA1	ras GTPase-activating protein 1	Candidate
RASA2	ras GTPase-activating protein 2	Candidate
RBM24	RNA-binding protein 24	Candidate
RRAS	ras-related protein R-Ras	Candidate
SCN10A	sodium channel protein type 10 subunit alpha	Candidate
SCN3B	Sodium channel subunit beta-3	Candidate
SCN4B	Sodium channel subunit beta-4	Candidate
SGCA	Alpha-sarcoglycan	Candidate
SGCB	Beta-sarcoglycan	Candidate
SLC25A4	ADP/ATP translocase 1	Candidate
SLMAP	Sarcolemmal membrane-associated protein	Candidate
SOS2	Son of sevenless homolog 2	Candidate
SPRED1	Sprouty-related, EVH1 domain-containing protein 1	Candidate
SPRY1	sprouty RTK signaling antagonist 1	Candidate
SYNE1	Nesprin-1	Candidate
SYNE2	Nesprin-2	Candidate
SYNGAP1	Ras/Rap GTPase-activating protein SynGAP	Candidate
TGFB3	Transforming growth factor, beta 3	Candidate
TMEM175	endosomal/lysomomal potassium channel TMEM175	Candidate
TMOD1	tropomodulin-1	Candidate
TOR1AIP1	torsin-1A-interacting protein 1	Candidate
TRIM54	tripartite motif-containing protein 54	Candidate
TSFM	Elongation factor Ts, mitochondrial	Candidate
TXNRD2	Thioredoxin reductase 2, mitochondrial	Candidate
VCL	Vinculin	Candidate
WISP1	WNT1-inducible-signaling pathway protein 1	Candidate
WT1	proteína del tumor de Wilms	Candidate
XK	Membrane transport protein XK	Candidate
ZFHX3	Zinc finger homeobox protein 3	Candidate
